# Supplementary material for: Wine Consumption and Lung Cancer Risk: A Systematic Review and Meta-Analysis
Source: Nutrients. 2025 Apr 10;17(8):1322. doi: 10.3390/nu17081322 (PMC12030585; doi:10.3390/nu17081322)
Supplement: Supplementary file 1 [file nutrients-17-01322-s001.zip]

Archive with 1 entries (1 files):
- nutrients-3557639-supplementary.pdf
